# Supplementary material for: Role of HER2 in Response to Neoadjuvant Endocrine Therapy in Luminal Breast Cancer
Source: Curr Oncol. 2026 Feb 4;33(2):99. doi: 10.3390/curroncol33020099 (PMC12939190; doi:10.3390/curroncol33020099)
Supplement: Supplementary file 1 [file curroncol-33-00099-s001.zip]

Archive with 1 entries (1 files):
- curroncol-4047229-supplementary.pdf
